# Supplementary material for: Longstanding Transcriptional Activation of APOA1 and PON1 in Human Hepatocytes by CRISPR/dCas9 Technology: Transcriptomic Profile and Crosstalk with Endothelial Cells
Source: Int J Mol Sci. 2026 Jul 2;27(13):5951. doi: 10.3390/ijms27135951 (PMC13361997; doi:10.3390/ijms27135951)
Supplement: Supplementary file 1 [file ijms-27-05951-s001.zip]

Archive with 2 entries (2 files):
- Revised Supplementary file S1.pdf
- Supplementary file S2-Table S3_Venn_result_APOA1_PON1.xlsx
