# Supplementary material for: Longstanding Transcriptional Activation of APOA1 and PON1 in Human Hepatocytes by CRISPR/dCas9 Technology: Transcriptomic Profile and Crosstalk with Endothelial Cells
Source: Int J Mol Sci. 2026 Jul 2;27(13):5951. doi: 10.3390/ijms27135951 (PMC13361997; doi:10.3390/ijms27135951)
Supplement: Supplementary file 1 [file ijms-27-05951-s001.zip › Supplementary file S2-Table S3_Venn_result_APOA1_PON1.xlsx]

## Sheet: Venn_result_APOA1_PON1
Group	Number	Genes	Group	Number	Genes	Group	Number	Genes
APOA1 PON1	2829	PNCK	PON1	1336	MSRB1	APOA1	1138	FEZF1
		FSTL1			PLPBP			ZHX3
		CREB3L1			GCSH			BTG2
		PNMA1			PFKP			XDH
		CD44			STOX1			LRRC41
		SAMD4A			ACOT12			AEN
		HAUS2			CXCL3			GFOD2
		KCNMA1			LCORL			MYO9B
		SMARCD3			RDH10			CNGB1
		ITGA5			C2orf49			LRRC71
		EDN1			RGN			MON1B
		ABCB7			ZEB1			ZSWIM1
		ABCC6			SOD2			MIER1
		CXCR4			HEPH			ERV3-1
		DECR1			MET			KCNK6
		IFT122			NR4A2			STK16
		SUMO1			SRPK1			PDE1C
		MSL1			ZFYVE1			LYAR
		XAB2			MED13L			FBH1
		AC240274.1			MAPKAPK2			C4orf3
		REEP6			ATXN10			RRP7A
		COL4A5			SUGCT			CHD1
		SLC26A1			TMEM19			TMEM184A
		ZG16			ZNF623			BRCA1
		FAT4			SLCO2B1			TIGAR
		PARN			GRK5			TRIQK
		TMX4			AP1S2			GRPEL1
		CYTH1			CA11			RELT
		PNPT1			ALDOC			TRPM6
		MSRB3			TMEM266			RAD23B
		GDA			CAVIN3			ISM1
		MREG			ANKRD6			ZBTB48
		NOSTRIN			MFSD8			BUD31
		PHYHIP			PODN			FBXO31
		PDLIM2			TM4SF4			HIST1H2AD
		BANK1			ATXN7L3B			EIF1
		AL513348.1			FPGT			CCDC43
		NINL			RASA4B			AC012494.1
		TNS3			P2RX3			RFX3
		IGSF3			TMEM255A			CD82
		TEAD1			SYT12			SRSF11
		SORL1			BCHE			ORC1
		SERPINF1			GCLM			PLCL2
		WDR34			HPCA			ID1
		NMNAT1			PDZD3			SF3B6
		CCDC34			BIRC7			TIMM22
		STK25			COG1			TOMM34
		TAOK3			DNAH11			CXorf56
		ITGA3			F7			ELAC2
		GADL1			SNX6			IPP
		EIF4G3			DDX18			CDC42BPA
		CD8B2			ZBTB11			TMEM59
		A2M			NCDN			RGS4
		CDK20			TSPAN7			IRS1
		LMNB2			IDO2			LSM4
		ANXA3			RHOH			TMEM104
		UGT2B7			CAPN1			CYP1A1
		COL1A1			NAA80			DDX49
		HES1			IGSF11			DOHH
		CLDN16			RHBDF1			CGA
		C1QTNF3			ZBED1			KDM4B
		VGLL3			MAPK10			HABP4
		PRDM2			ACADL			IL6R
		SEL1L3			GNG12			TMEM11
		GDPD5			ASNSD1			MRPL15
		ANO5			CLDN6			WASHC5
		LTBP4			AGPS			MAK16
		DNAJC15			KRT222			SPRY2
		MFF			SPACA6			DCUN1D5
		STAU2			TPBG			CEP85
		FOXE1			NOP58			CATIP
		NCOR2			ASAH1			YIPF2
		C2CD3			C2orf92			EIF4A3
		NAT8L			KRT15			RTCB
		ZNF257			AHR			PSMF1
		SSU72			IRX3			SH2D2A
		APOE			SORBS2			KLF4
		DSTN			NFE2L2			ENTR1
		ST8SIA4			SCHIP1			KRCC1
		GMPR			HP			GPBP1L1
		EMC1			MT1G			NFYC
		ING5			MOB1B			HIST1H4I
		HDAC7			MILR1			RNF182
		ORM1			KCNJ6			ZNF324
		HSPD1			ETFA			SCAMP3
		FAM19A4			POLRMT			GTSF1
		F2RL1			DOK4			DNAJC9
		CHST15			EIF4E2			SVIL
		ADH5			NENF			APBA2
		GCC2			SOX9			C1QBP
		GAS2L1			IL17D			PAQR3
		PLXNA1			PACSIN3			TCP1
		TOR3A			ITSN1			RER1
		KIAA0100			EHBP1L1			EIF3D
		PREP			FETUB			TANC2
		MMP16			LIN28B			CSMD3
		ARL13B			MRTO4			DLGAP1
		TMEM156			GRHL1			DNAJB4
		GMPPA			NECAB2			XLOC_048731
		KIAA1324			RGS20			EIF2S1
		SNX19			LXN			PIGG
		SEC14L1			UPK3B			TAF9
		WDFY2			RELL1			CA9
		C12orf75			ESPNL			SECTM1
		DUSP5			KLF2			NAA60
		PIK3CB			SIX2			B2M
		ZNF35			METTL7B			EIF5A
		TOX3			ZNF705E			PLRG1
		TF			WFIKKN1			INPP5B
		THRB			HSPA2			ELF1
		MMP15			PCDHGA10			CLIP2
		ASS1			SHH			SEPT07
		SEC23IP			THPO			ACLY
		SLC13A4			JAK2			KIAA0232
		B3GALT5			ISCU			PCED1A
		AC092957.1			MYCL			SLC44A5
		TFR2			HAUS4			PPDPF
		SPX			KALRN			PODXL
		CDC42EP3			ZBED6CL			SEPT02
		MFN2			TALDO1			PCDHA12
		SNAPC1			BCL7A			NR1D2
		ATR			TCF19			BSDC1
		TLCD2			CBS			METTL16
		NME1-NME2			TRIM56			HS3ST5
		PCDH18			C11orf49			PHPT1
		CDK17			ADD1			WSB1
		DPYD			PARD6A			SRRD
		SDC2			ZNF681			VEGFA
		METTL21A			FAM160A2			AIF1L
		ZNF552			CALCOCO2			AREG
		KDM6A			SPATS2L			SENP3
		LAMB4			RBP7			TUFM
		AGT			TRHDE			ZNF713
		ABCF2			NDC80			SGO1
		UBN2			MAST4			UNKL
		NFIL3			MYC			BRICD5
		CAPN12			DNASE1L1			LIN7B
		DBH			IL10RB			MFSD14B
		ZNF655			GATD3A			GPR160
		MCOLN2			E2F7			APOBEC3F
		NQO2			WDPCP			RALB
		CDH8			C6orf120			PIGT
		PLCXD2			DUSP10			TMEM134
		SELENOP			SMIM1			DDX50
		UBE2L6			GLTPD2			STMN1
		HP1BP3			SFXN3			TOR1A
		TSN			ZNF3			PES1
		SLC9A3R1			TWSG1			ARHGAP8
		GNB4			PRELID2			PLXNA4
		NBPF3			CD109			GRAMD1C
		FAM218A			SLC25A15			ZNF165
		DOCK11			MRO			QSOX2
		PRR5			ADAMTS12			PPARD
		SLC39A5			PLPPR5			HFM1
		PCSK6			DPPA2			URB2
		XLOC_045610			GBA2			YBX1
		GIPR			ATL1			ASB4
		NFYA			MAGEF1			UCKL1
		SLC3A1			VNN3			MRM2
		PBLD			ACSS3			ZNF385C
		AHNAK			LGALS2			BBS9
		UBE2W			VPS26B			ERCC4
		FHL1			HIST1H4B			NPIPB15
		TRMT6			ZNF676			PKN3
		RSU1			FIG4			C17orf49
		PTPRH			HES2			PNMA2
		VSIR			DCTN4			AGRN
		ELFN1			INTS7			RNF167
		CYSTM1			NEDD8-MDP1			API5
		SH3PXD2A			PAM			TUT4
		MUC15			THAP4			KLHDC3
		JADE1			SLC39A4			APPL2
		SKAP2			BMF			FARP2
		SYTL5			MDC1			ACOT11
		PIGL			PCED1B			FXYD5
		IDS			NKAIN1			CFAP54
		OLFML2A			RMND5A			ZNF10
		TFEC			CFAP36			WDR74
		ATP7B			ZFAND1			PRC1
		PPARGC1A			ACADM			CLDN14
		CCT4			ANKMY1			CDT1
		ZNF738			USP15			FCF1
		VMP1			SDSL			ARMC9
		CYP3A5			ACY1			MCOLN3
		PITX1			COMMD1			BBS4
		PDGFRB			MYO9A			TMEM43
		PRR36			TMEM182			HOXC10
		FHDC1			PFKFB2			ENPP7
		DTNB			TAS2R4			SGTA
		VRK2			KIAA0513			SH3D21
		RDX			CEP290			TIMM23
		CELSR3			GOLGB1			CCDC17
		JUND			TSKU			SZT2
		OAS1			ETV3			ANKRD36
		TTC3			UQCR10			DDIAS
		TMEM248			CLIC4			ARHGAP29
		CADPS2			TMEM38A			SCARA3
		JPH2			CPXM1			EIF3J
		C5			ZNF285			GIF
		ATP2B2			PACS1			TMEM52B
		ANKRD26			ERBB2			PTPRG
		TRAM2			TRAK2			PLEKHG5
		FST			MXRA7			NRDC
		SLC51B			LGALS3			CCT3
		VWCE			RASA2			MTHFD1L
		ARHGEF26			OSBPL7			SMIM11A
		PAWR			SEPT02			TGS1
		TLK1			NFE2L3			TOMM70
		TIGD2			KLF5			ZNF585A
		PI15			FBLN2			CHMP1A
		RPN1			TMEM167A			DDX21
		TAB2			MOCOS			ATXN1L
		DDI2			SLC16A4			VMO1
		MPC2			SRGAP1			FSIP2
		RNF7			BRDT			ODC1
		PGM1			CALCR			NR2F6
		POLR3G			ELMO1			PTGES2
		CPD			DIO2			PLEKHA2
		SNCAIP			HIST1H2AC			PDE4DIP
		ANXA8			NCL			DGKA
		ZNF726			UVSSA			ZMYM4
		FBF1			SNCG			NEURL4
		TANK			AMDHD1			PANK2
		RCAN1			GDF11			BCL7B
		UPK1B			ZBTB10			MAN2B2
		PROSER3			SPTBN2			RNH1
		LIMD2			MCC			BICD2
		NTN4			DDX43			CCDC163
		PECR			ATP2B4			UBE2E2
		SYDE2			TARDBP			DTD2
		ACAP3			STAU1			CASKIN2
		TSHZ1			ARHGAP5			CHCHD6
		C1orf115			ZNF160			CLEC2D
		TNFRSF1A			PCDHB9			CEACAM19
		AKAP2			PSKH1			CUL7
		DCAF11			MED15			EIF2B1
		CD8A			GNG11			RFPL4A
		SUSD6			ZBED4			PATJ
		LRP1B			XRN1			ERMN
		RAB15			C1orf105			PIK3R1
		TNNT2			ESYT2			TAF1C
		ABCG8			ZER1			PPM1G
		PHGDH			GRK4			LDLRAD1
		ICA1L			PRPH			SELENON
		CASC10			ZNF474			HDAC1
		APOA2			MAPK11			SEMA3F
		RAB11FIP4			ESRP1			RIMKLA
		KMT5A			PEG3			APOA4
		C6orf141			TSPAN18			HAUS7
		OLR1			CXCL10			EIF3CL
		OPN3			ZDHHC21			NINJ1
		GLIPR2			NHS			VAMP7
		SEPHS1			LRCH1			ACTN1
		EHD2			ZCCHC2			IFNAR2
		MAP4K3			PLA2G4D			KCTD3
		MCM10			FGF13			MON1A
		PARD6G			ELOVL1			IFRD2
		KIAA0753			ACP1			GDF7
		ELF4			PTGFRN			ABCA5
		FOXN2			RAB11FIP5			PDK3
		NT5E			LIPC			WDR3
		IL18			FAM168A			AC138696.1
		NCK2			TBC1D15			MYO1D
		IGFBP2			EVA1A			GLP2R
		NOTCH2			C20orf194			NARS
		E2F4			LRG1			DDX56
		CLDN10			CFAP97			MTFR1L
		DNAJC1			TTC14			MRPS18B
		CYP4F12			SRM			DTNA
		MEX3D			NOVA1			GMEB1
		NUB1			SPACA9			GEMIN5
		DVL1			HADHA			DDX20
		GCH1			SSH3			RELL2
		GPR157			SUN3			UTP15
		TMEM106C			KDM2B			CCT6A
		GPRIN2			USP50			PASK
		CPA4			MARS2			ADAM2
		BAIAP3			TYW1			ARID1A
		PTP4A3			ALMS1			RRAGB
		GPX2			JMJD7-PLA2G4B			UGT2B28
		CLIC5			NBPF14			RDM1
		FAM122B			FBXO6			ANKZF1
		SLC48A1			CCIN			METTL1
		FBXL5			ANKRD7			PLXNA3
		RABL6			NARS2			DPH1
		XLOC_038506			DOCK7			B3GNT5
		PTPN4			PNMA3			RAE1
		AC138811.2			TPR			THEM6
		PROS1			MTX2			BID
		SOCS4			TBC1D23			IER2
		CSRNP1			MAP2K3			NMB
		PPP6R2			SCAP			EIF6
		SETBP1			MAP7D1			TAF4B
		ITGA2			PAX5			POLR1C
		C2orf69			PEBP1			KANSL2
		GOLGA6L9			RPL14			FBXO16
		SHANK3			CTTN			ZNF473
		CCDC14			ZNF697			NBEAL1
		EFCAB12			PARD6B			UNC5B
		NSUN5			WDR73			PELP1
		DECR2			SMAD6			THOC5
		SPTLC3			SAV1			RHOF
		PHYH			TTC26			EPDR1
		SOCS3			FAM171A2			MYO3B
		ARHGAP10			RNPEPL1			DUSP22
		RUVBL2			ZADH2			ECPAS
		WNT10B			ARL6			PKD1
		NKX2-1			ACTR2			KIAA1522
		PCSK9			DUSP8			GPR137B
		LAMA3			FAM174B			LAMP1
		BGN			MFSD3			TIMP3
		TRMT9B			AFF3			MXRA8
		LSMEM2			KLF3			LRTOMT
		PCYT1B			FZR1			CREB3L3
		KIF1B			BAIAP2L1			LYPLA1
		GPD1L			CHPT1			DDX27
		MBD2			GPHN			PLCG1
		GNGT1			EIF4EBP2			DPH3
		AMOTL2			TNIK			RPL7L1
		ATG3			MACF1			SPATA17
		CBLN2			AIFM1			OSTF1
		KLHDC2			GSTA1			DUOXA2
		APOM			RIDA			TBC1D5
		PKP2			ADD3			DNAJA4
		AMPD3			ADGRB2			RAP1GAP2
		CEP104			FOXD4L3			OSMR
		CA12			ATXN7L1			PRTFDC1
		CBX2			ID3			MRPL12
		ABI3			FOXQ1			CCDC137
		CRTAP			SDHB			PSMB6
		GALNT10			IRF2BP2			CCT2
		PRRX2			C8orf58			KIF18B
		MKKS			STRADB			GNG10
		TRIM47			ATAD2B			ZBTB2
		MMP24			DIRC2			GRK3
		TRIM6			SLC39A14			CDK2AP2
		RHBG			TCIM			LETM1
		EBP			ABL2			RIPPLY3
		FAM13A			NFATC4			USP10
		SLC22A3			BMPR1A			SLC25A44
		GADD45B			ATOH1			CHD6
		UCP2			NFATC1			EFTUD2
		DAAM2			LNPEP			CS
		RFK			DBNDD2			LSG1
		XLOC_049209			ZNF669			TBXA2R
		WFS1			DCBLD2			EMC3
		TRIM24			B3GNT10			TUSC2
		TBC1D16			KATNAL1			RDH5
		PROC			TMEM30B			STON2
		KIF23			UBE2I			TRIM37
		USP38			MUC3A			DNAH1
		ARHGDIB			FAM89B			NR2E1
		ANXA2			SYT5			LLGL1
		MCF2L			UGT2B15			SCNN1D
		SPEG			TRIM72			FAAH
		ZNF695			KIF11			PITPNA
		C4B			SLC26A3			MAPK14
		GSR			JAKMIP2			MYBPC3
		BRI3BP			GOLPH3			SATB2
		LMO7			FAM102B			AP2A1
		ALDH1L1			DUSP2			GLB1L2
		OBSL1			DHDDS			PLA2G4A
		SLC12A7			OTULINL			MPI
		SLC23A1			APBB1			ABCC3
		ZNF84			COMMD7			AL390334.1
		RBM4B			ALG14			SMIM7
		OGFRL1			WDR75			SPR
		HOXD8			FGD4			ABCE1
		PPP1R15A			GDI1			UNK
		MAN1A1			GPRASP2			LDHA
		GRAMD1B			SPICE1			GRIN2B
		FOXP2			ETS2			ZNF518A
		ANKRD18B			ARHGAP33			NR1H2
		ATP11B			ZNF641			PDK2
		CCDC103			ADGRL2			LIN7A
		TMBIM1			PRRG4			DCAF1
		HEATR5A			FBRSL1			DDX52
		EXOC3L4			ARMC8			DPYSL5
		SLC29A4			ORMDL3			HARBI1
		MRAS			DHRS13			MCCD1
		EMB			DSC2			SLIRP
		SLC35F5			COL4A3			WDR4
		AXL			PRKAA1			NAA10
		PNPLA3			RASEF			HEXB
		KRT80			THSD1			RRS1
		DNAH7			ESRRG			TRMT13
		ANO4			OTX1			EREG
		KCNQ4			KLRC2			TMED5
		XPO6			MSI1			WDR60
		GIPC2			PCLO			IPMK
		DUSP3			OXCT1			SFN
		FAM8A1			ADGRL1			TNS1
		KDM7A			VPS51			DHX37
		ZDHHC7			PKD1L2			CENPN
		APELA			MAP10			ZNF630
		ESAM			CYP2A6			ACSL5
		PLA2G12B			UBR5			FTSJ3
		FAM83B			SLC43A3			RRP1B
		MT1E			SLCO1B7			PRPSAP1
		FOXN3			RASA4			ATG9A
		SP110			FABP3			VARS2
		SH3TC2			ANXA6			PPT1
		WDR33			SNORC			OMA1
		PRMT5			EMID1			TMEM63B
		FAM171B			ABTB2			LRRC73
		KLK7			BHMT2			MGMT
		POLR1B			FZD7			DIMT1
		TACC1			STOM			SPAG4
		SAMHD1			MARCH01			LASP1
		OCLN			AKR7A2			SEH1L
		PTBP3			FKBP10			IFRD1
		KRT4			SLC1A2			ZNF267
		MYSM1			ZBTB16			ZRANB2
		MMP14			PDGFB			SRSF4
		SERPINI1			VIM			EIF5AL1
		SDF4			UQCRB			HMGB2
		ABCA6			HPS3			FBXO44
		EGFR			AC092143.1			CPT2
		GALNT6			CPN1			PSME1
		NDRG1			RWDD3			UGT2A1
		CARD10			TTC5			ZMYM1
		CLASP1			RBM14-RBM4			INAFM2
		NCAM2			SYNJ2			ZC3H18
		AFAP1			CAPG			ARHGEF40
		CHML			SPHK1			CCDC142
		ITPRID2			FAM83E			CASP3
		MSRB2			ARSB			TPRA1
		CAPN2			MPP2			RNF213
		ZFP36L1			INPP1			DDX19A
		TMX3			SEPT09			CPA1
		SEC22C			EGFLAM			MOB3A
		LRFN1			STX7			RPL26
		CHD2			CDC42EP2			GNL3L
		EMC10			SIPA1L1			CD37
		CREB1			RNF187			MRPL18
		LNPK			FBXW9			TUBA4A
		RMDN1			HK1			GRB10
		NEO1			CDC42			RFWD3
		ZNF878			AC007846.2			SEPT09
		STAG1			TM4SF18			FUT1
		FUT3			ANKRD54			PRPF4
		IQCJ-SCHIP1			SLC30A4			PECAM1
		DBI			ODF2L			ZNF174
		LPIN2			LRRC15			TYW3
		SERPINA11			GABRA2			TMEM51
		ZHX2			UGT1A4			WDR46
		RPS6KA4			IQCD			PLCG2
		SLITRK3			PYGO2			LY75-CD302
		LRP8			ALDH7A1			CCR1
		CNTN1			VDAC3			ADGRB3
		MASP2			CASP7			ELK1
		QRICH2			LCA5			TMPRSS9
		TTLL9			OSGEPL1			BMPR2
		PSD4			SLC4A7			XLOC_040194
		PALMD			ZNF195			TATDN2
		PFDN1			RIOK3			TXK
		CLPTM1L			SCARB1			NUCB2
		HS6ST1			GRAMD4			INA
		AKR1D1			GREM1			RIN3
		EML4			NFIC			TIMM10
		TTL			PRKAG2			LY75
		TTC39B			MT1X			AC012531.2
		ADGRG2			ELMOD2			COL28A1
		SKI			HAVCR1			PIH1D2
		IPCEF1			PUS7L			ATAD3C
		SHISA4			MRPS30			ATP6V1H
		GLIS3			MT-ND1			NUP58
		C2orf72			KCTD9			SLC4A9
		D2HGDH			SIGMAR1			SLC6A19
		DEGS1			PABPC4L			ZNF300
		XLOC_037345			ATAD3A			FDXACB1
		DBNDD1			SLC9B2			CAVIN4
		G6PD			ZNF260			ZNF841
		RPRD1A			TLR3			PABPC4
		PDE5A			POLB			ABCB10
		MFN1			BRD1			IDI1
		CPEB4			CSRNP3			ZDHHC5
		C11orf80			MCCC2			GADD45GIP1
		PLEKHH1			TAS2R14			FEN1
		THBS1			LSS			TNFRSF1B
		CAMSAP2			MVB12B			TUBG1
		TAL1			FXR1			HMGCL
		HCFC2			ZCCHC14			ABCD1
		CCDC9B			ZP3			LRRC40
		TNFRSF21			FAAP20			FAM241A
		KLHL18			LYPD6			FAM32A
		CCNE2			XPR1			ASNS
		SLC6A8			EML2			LRRC37A3
		CDC45			RGS2			SPATA20
		CRIP2			NEK11			USB1
		DAXX			CREB3L2			RABEP1
		CWC22			PRKAA2			PKMYT1
		DCAF4L2			UHRF1BP1			LRRC59
		C15orf39			GIMAP2			SLC25A19
		GPER1			ABCG2			CFTR
		SLC3A2			TMEM150C			RRP12
		IER5			STXBP2			PRMT3
		SYNE1			NOCT			MRS2
		RGS22			HSPE1-MOB4			HSPH1
		PSMD10			NIFK			DMAP1
		SSR2			PTPRN2			BSCL2
		WDR27			ONECUT1			C1orf226
		MCM4			DUSP6			ADAMTS13
		KLHL31			ELP5			PRELID1
		CHST12			B3GALNT1			CD320
		ID2			MAPK6			ST6GALNAC2
		B3GALT6			USP31			NHSL1
		APOC2			PPAN-P2RY11			CIZ1
		HDAC11			SNPH			CTU1
		PLXNB2			HACD3			CIB1
		GAS2			OR9A4			COBL
		RHOQ			NOL12			HERC4
		STXBP4			ORC2			ST3GAL3
		CCDC85C			ID4			SNX1
		HEY1			AKAP1			GPD2
		KNG1			REG4			SETD7
		CANT1			YBEY			CSRP2
		NABP1			NLN			ABCA7
		MTPN			TPP1			ECHDC2
		GPAM			TBC1D30			TMX2
		IRF2			NQO1			GPRIN3
		GNG7			TOX4			CCDC85A
		SEC14L2			GTPBP4			HEMK1
		XLOC_030560			SRRM3			SCRIB
		PHEX			CXorf57			FZD6
		ZNF730			IL1R2			PITX3
		SOX6			TEX35			ABHD14A-ACY1
		MSMO1			MBNL1			MARS
		KRBOX1			NUP160			CARF
		MECOM			BRI3			PPIE
		THRA			NECTIN3			CCL15
		FILIP1L			MUL1			STC2
		ENO3			IGFBP1			PGLS
		TMUB1			SLC1A1			PPP1R14C
		COL4A6			WDR35			FOXD1
		LRRC1			CAMK2A			BUD23
		SCN7A			RTL9			PRSS8
		NAB1			CLU			PPFIA4
		NADK			RPS12			GTF3C1
		SGSH			SLC43A1			KHDRBS1
		GALT			CXCL12			PANK4
		CBWD2			PCDHB10			SNED1
		ZNF532			ULBP2			HIP1
		PLG			TRAF4			WNK1
		SLC7A7			COPS8			LPAR1
		SLC35C1			CD63			SERBP1
		CKAP2L			KLHL12			NF2
		FBLN7			ZNF784			CRISPLD2
		SYDE1			EFEMP2			CLPP
		TMEM64			A1BG			FJX1
		MED12L			ALDH1A1			CHCHD4
		ARG2			DGAT2			ATPAF2
		SLC1A3			CEBPG			OCA2
		RGS12			RNASEL			EIF3G
		LRRIQ1			FAM69A			AARS
		MT1F			IQSEC1			PRODH2
		JUP			ACAA1			SLC25A43
		SHANK2			COQ8A			SLC16A10
		SLC41A1			NCAPD2			WASF2
		C3orf58			ANK1			GARS
		MAP4K2			PAK5			FBLN5
		KIF3A			CNTNAP2			RANGAP1
		CDCA2			FRK			PUM1
		MYL9			SLC2A4			PMS2
		TAB3			NOS3			ZNHIT6
		EHD1			C21orf91			PDF
		NBL1			RIT1			BYSL
		MARCKSL1			SCML1			TESMIN
		CDKN1A			TMEM201			ANKRD36B
		LSR			EIF2AK4			DMP1
		HCN4			WDR76			CUBN
		PAK4			CDKN1C			SLC52A1
		FAM214B			C7orf43			MRPL10
		IMPA1			DOP1A			PELI2
		FAT1			IL7R			CYCS
		NREP			CEP126			ATP9B
		MBP			ZNF185			LYG1
		GATA2			CYP2C8			FNBP1L
		SLC2A2			RARG			DCLK3
		HRC			NOX1			SLC38A5
		FAXDC2			IFNGR1			CD2BP2
		AJUBA			MBIP			TOP3A
		GPC3			TSPAN6			ANKS4B
		SV2A			FAM162A			LRRN2
		EBNA1BP2			WWTR1			PI4KB
		PDGFRA			METTL4			NOC4L
		TET1			PPP1R16B			ARL4A
		ADAT1			TTC23L			PUM3
		HOOK1			RPL41			USE1
		ZNF737			SLC38A1			BAHCC1
		KLHL5			KCTD7			PALLD
		AGMO			TCTN2			SDAD1
		ANKRD33B			JAK1			GSS
		FZD3			FLOT1			ALDH3A2
		SNX8			MMP25			KATNB1
		CDH19			NRCAM			NKD1
		COL26A1			SLC35E3			SLC27A3
		HDAC10			DESI2			ALDH18A1
		SHTN1			PCDHA8			GOLGA6L10
		BMI1			INTS6L			IPO4
		SH3RF1			TRIM39-RPP21			ZNF598
		MYH4			SHROOM2			SLCO2A1
		MASP1			RP1L1			BOP1
		LMCD1			CTPS2			POLR1E
		JAKMIP3			CAMKK2			UGT1A10
		CAV2			PHETA1			HNRNPR
		SLC27A2			PON2			TMEM120B
		NEURL1B			GPX3			TMEM99
		MINOS1			TBCK			OTUD6B
		ASF1A			TCP11L2			PCK2
		CPE			RRAGD			FKRP
		DCHS1			ANK3			TSPYL4
		GNB1			SPDYE2			TMEM200A
		RPL23A			GPR156			PPFIA3
		CFAP300			MT1H			FUCA2
		HPSE			AMT			TAF10
		RFFL			AKR1C3			SMAD9
		BTD			KCTD12			WNT3
		AIG1			FASTKD1			TMEM14C
		ERICH1			ZNF662			PALM2
		ST6GAL1			IL20RB			ADGRG5
		PMS1			ZNF592			LSM12
		NSMAF			ZNF579			C12orf4
		SKIL			TNFSF9			NUP88
		RPL31			PLEKHM2			WDR62
		PYGO1			DOCK3			DHX16
		PRXL2B			DLAT			INPP5J
		ST3GAL5			CASTOR3			HSPA8
		CTSO			LMNA			ARPC3
		CLBA1			TBCD			TCF4
		ANO3			PLA2G4B			CARS
		IGFBP3			SGO2			CBX6
		CRTC1			AHNAK2			ALPP
		GRAMD2B			OLA1			DDX24
		ARHGAP24			MAMDC2			BCAP29
		C4BPA			TESC			TIPIN
		ALB			ERN1			SSRP1
		C16orf70			SHKBP1			SPCS3
		CPT1A			FP565260.2			DEF8
		TERF1			RBP1			MTHFD1
		KIF22			CALHM2			PIEZO2
		ACTBL2			PPP1R3G			ADRB1
		SEC61A2			TRIM25			GRWD1
		HIST1H1D			MYO18B			ATP8B4
		ZNF703			SH2D5			VSIG1
		AMPD2			SYTL3			BEX2
		PLA2G12A			HEYL			KCND3
		N4BP2L1			ATP6V1B1			RPS10-NUDT3
		TIMP4			STUM			ZNF254
		SLIT2			NOTCH1			BUB1B-PAK6
		PITPNC1			SSTR5			BRINP3
		MYLK3			MTMR11			SGK1
		NCOA7			CRACR2B			NAIP
		CCP110			UGT1A3			UBALD1
		LONRF1			TRAF3IP1			RHCE
		KCNMB4			SLC18B1			TAC3
		XLOC_042147			ZNF678			RAD54B
		FZD4			MBOAT2			SPP1
		LIN28A			ATMIN			IGFLR1
		CIDEB			TTC7B			FUOM
		CASP4			GPC1			ACBD7
		HIST3H2BB			MNX1			GALNT2
		ARHGEF19			PARM1			ZNF362
		PCOLCE2			CDK10			ZNF468
		MCPH1			ZNRF1			TRIM35
		MT2A			GNL2			PRKDC
		ROR1			PRR3			TOGARAM2
		HINT1			DPCD			PSMD2
		SESTD1			S100A9			AP002748.4
		FLII			KCTD1			CILP2
		RHOBTB1			CEP250			CEBPZ
		SLC4A4			GSKIP			LUZP2
		CHPF			PINK1			RITA1
		SMAP2			KLHL2			POFUT2
		BRAF			GLTP			RIMS1
		TRAM1L1			NSMCE4A			CTU2
		EPO			STK32C			CRAT
		AAK1			DEC01			LIMS1
		FBXO2			CLUH			ENPP2
		CYR61			RAB3IP			PIK3CD
		COL1A2			FGFR1			DERL2
		SERPINA5			CEACAM6			VPS53
		AKT3			UGT1A1			ZNF530
		IL1R1			FRY			SCART1
		UBR4			ATG2B			FOXE3
		PROCR			STK26			ACAA2
		MYBBP1A			PAPSS2			PLOD2
		LAPTM4B			TENM4			FIGN
		BAIAP2			MCUB			GYG2
		GGT5			ZIC2			TSPAN14
		SI			CECR2			ZC2HC1A
		ARSJ			ZCRB1			SAMD5
		GULP1			DDB2			MRFAP1
		KCNE4			TSPAN13			NME4
		NR1D1			SPTSSA			PTDSS1
		APOC1			SPIRE2			CCT7
		TMEM37			BMT2			MIPEP
		MBD1			MTRNR2L4			HACD1
		ITGAL			MT-ND4L			GPR155
		JHY			GTF3C3			CNTROB
		COL12A1			HECTD2			LYPD6B
		CHST3			ZNF484			NR3C2
		MAP3K9			RIN2			TMEM178B
		ABLIM1			FRMD5			WDTC1
		RPP38			TRIM2			GFPT1
		ZNF280D			LAMP3			PAGE1
		RHBDD1			MEIS2			C9orf129
		ZNF445			ADI1			PFAS
		NYAP2			SCP2			MKNK2
		NCR3LG1			SBNO2			PRKCZ
		ALPK2			RACGAP1			GATA3
		PSD3			CDS1			AC004754.1
		AGR2			EEF1AKMT4			TAS2R5
		PNP			EFHC1			ELOA
		HDLBP			LDHB			HMGN2
		HECW1			LTBP1			ACP5
		MEF2C			TRIP12			MRM1
		ZNF519			SLAMF1			TSC1
		SOAT2			LIF			TNRC6A
		MYB			CPEB1			CYP27B1
		ESPL1			ABI2			GNAZ
		TBC1D19			ZNF467			DHX8
		ERGIC1			RGPD5			POTEF
		ARHGEF10L			VTCN1			KIF12
		KANK1			SAPCD2			FXR2
		MAP4			ARL2BP			ADAM28
		UGCG			GLA			DNAJB7
		LPP			PRRT1B			PIP4K2A
		ATRX			PNOC			ZNF706
		TVP23C			UTP14C			RRP1
		RNF122			TBC1D9B			AKAP6
		ELP4			AKR7A3			MARCH02
		RYK			AHCYL1			TTC39A
		LRP3			RPP14			IGFBP6
		WWC2			PBX1			AC010385.2
		SEC24D			FBXO36			CCPG1
		TGFB2			FAM126B			SLC2A6
		HSPB8			IQSEC2			TRDMT1
		TMEM160			PCDHGC5			CFL1
		MBNL2			ZNF747			PSMG1
		ZDHHC2			ECE1			GBP1
		ATP6V0D1			ASAP2			EYA3
		MTA2			YIPF6			AC000120.3
		MAATS1			PPL			GNE
		RAP1A			MOGS			WDR77
		ARVCF			ZFP41			SLC25A11
		MEX3B			SEPTIN7			EHD4
		NID1			MRPS28			ELOVL2
		C8A			RAD1			SMIM31
		ZBED3			PGAM1			ZFYVE28
		FAM43B			EDAR			AC093323.1
		RECQL			NCAPD3			SHB
		SMARCC2			LRRC42			CHST7
		ENPP4			BVES			MAPK13
		FAM234B			RABGEF1			NOP14
		RNF170			P2RY8			COPS3
		ZNF764			CACFD1			FUCA1
		DSP			MARVELD3			PI4K2B
		NDST1			PQLC2			ST5
		ZNF248			PANK1			ARPC4
		FAM20A			MED25			TCEA1
		SOX4			FBN3			SPA17
		MBL2			TRPA1			EGLN2
		TSPAN3			TRABD2B			TRIM28
		FKBP7			ENO2			PHLDA2
		GTF2E1			PEX26			POP1
		DDOST			CFHR1			TTC22
		AKR1B10			NAV2			IFNLR1
		EXT2			VEZT			PDXDC1
		CLN8			DNMT3A			OSBPL9
		DIP2C			NCKAP5L			DDX10
		RXRA			ORMDL1			CCDC87
		PDLIM7			C1GALT1			KRT7
		ARPP21			AGAP4			PPRC1
		RGS3			AP2B1			DNAJB2
		MAML2			FAM122A			BBS5
		ABHD4			SLC17A4			DNTTIP2
		GLUD2			TOX			PCBD1
		CD55			MVD			HOXD3
		SLC35F6			SURF4			P4HA1
		YOD1			SLCO1B1			BFSP1
		SMAD3			CDK4			ZNF106
		PLP2			CHMP3			SCO2
		HTR2C			ITIH3			SETD1A
		TAGLN2			PIM3			BAG5
		CACNB3			SIK2			EPOP
		ZNF43			ACOT9			RPS6KA1
		OR5AU1			NFATC3			MRPS15
		CCDC141			FASTKD2			CNOT8
		ZRANB3			PRSS27			S100PBP
		PEX14			XYLT2			HAPLN3
		PAFAH1B1			CDR2L			AL022318.4
		ZBTB38			BCL6			LAP3
		CAMSAP3			SPATC1			IMPDH1
		FYCO1			AMIGO3			BOC
		FBLIM1			SLC19A1			TBRG4
		RAPH1			POR			WRAP53
		CTIF			SLC7A11			KLHL11
		CFAP57			MAIP1			RPL10L
		ANGPTL3			MRPL11			TESK2
		MYO6			SLC9A3R2			TMEM192
		DOCK8			TPST2			NLE1
		RBM24			PI3			TPST1
		ARL5B			FBXO25			PFKFB4
		MYO1C			B4GALT4			HAMP
		RNASEK			FUT8			SCMH1
		PON1			IBSP			PLPPR4
		CSTF3			NNMT			GYG1
		HBEGF			FAM104A			PHB
		PRKCI			STAT1			AKR1A1
		COMMD2			PTTG1			WDR13
		ACBD5			HIST2H2AC			GAPDH
		AC013410.1			TBC1D10A			CCDC152
		ALDH4A1			NRTN			TUBA4B
		XLOC_059707			C8orf59			GPX1
		TIPARP			TARBP1			SLC39A1
		RIOX2			TNFRSF25			TBX6
		LRRC58			IRF2BPL			SGK3
		CKB			MYOCD			SPTBN4
		ARFGEF3			NRROS			AL592490.1
		FZD2			SLC2A1			ETV1
		PARVA			GCDH			IGSF22
		PHC3			CTTNBP2			PPARGC1B
		PCDHB8			TIMM8A			NME1
		ZNF117			B3GALT2			CRYBG1
		ANAPC13			HMGCR			DEPP1
		CCSER1			NUP35			GPS2
		C8orf48			IQGAP3			SIK1
		PPP6R1			SHC2			HGS
		LMF1			INPPL1			FAM45A
		MBTPS1			COL9A3			GATC
		NCF2			WNT1			TCOF1
		SH3GLB1			CD302			LNX1
		PAG1			DYRK3			TEX15
		PAX9			ALOXE3			REPIN1
		STMN3			ZNF44			PDE4A
		GALNT5			AC069444.2			TRMT5
		PLXNB1			LEO1			TRMT61A
		NIPSNAP1			PHC1			SCO1
		ARHGAP45			C5orf63			CACNA1G
		CHD3			PPP3CB			AOC2
		TEX261			MAP3K21			TMEM54
		HMCN1			TLN2			AGO3
		CLDN2			NGEF			PPIP5K1
		ZMYND8			HS3ST3B1			CD3EAP
		VSNL1			CA4			CCDC24
		ZNF670			PGF			PGK1
		IFFO2			AASS			RNASEH1
		IGFBP7			RCHY1			WLS
		PRDX1			TACC3			RLF
		FGB			CCNJ			LTV1
		EXOSC10			COPE			TAF5L
		ITGA1			CD99L2			ARHGAP11A
		EPHA5			PPP2R5B			AFF1
		WTIP			DAZAP2			MAST2
		ERMP1			GPAT4			DELEC1
		HAL			TMEM136			S100P
		ARL4C			ARL4D			TICAM1
		ATG4B			MINDY4			UTP4
		NCEH1			SLC25A17			PLCB2
		MERTK			ST6GALNAC4			KLHDC4
		COLGALT2			ARHGEF28			ARL1
		MYNN			SLC22A15			DPYSL2
		PCDHB11			ZNF142			EXOC5
		PAN2			PDGFA			EIF3B
		RNF144A			SEPT06			VSTM2L
		CBR4			HIST2H4B			LYRM2
		PRKCD			NAPSA			RAB8B
		RBMS2			KYAT1			PHLPP2
		TMPRSS6			RBP2			SFXN2
		SERPINA1			EML6			RFC3
		TP53INP2			DTYMK			ILF2
		ANTXR2			ALDH16A1			KRTAP19-4
		BCL9L			WDR7			ASCC3
		PEX1			KIRREL2			ZYG11A
		MASTL			ARL6IP5			TCAF1
		RUNX1			CD74			ACTL6A
		FADS2			NCKAP1L			SAXO2
		MID1			EMP3			BIN3
		LIPH			NRGN			NEURL2
		ATP2C1			NIF3L1			PTPN11
		SYNE4			DPF1			ATF3
		SNX10			XPNPEP3			CARD18
		CYP4F3			SLC25A20			TAF1B
		RCC2			EIF4EBP1			TRPV6
		TSHZ2			SLC43A2			VAMP1
		EGR1			GUSB			HDAC5
		LRRC31			TMEM97			SLC25A32
		CLDN7			TMEM74B			ATP1B1
		ABCB1			IL17RA			YWHAE
		FAM171A1			SELENOI			PRPF19
		MAGT1			CSPG5			IQCH
		FTL			GPX8			RPA2
		DYRK2			NMRK2			GMCL1
		USP54			TENT5B			MRPL47
		ABCD2			GLRX			MRPS11
		TM2D3			CRMP1			WDR43
		IFITM2			SLC25A36			ATP13A3
		ASAP3			CSNK1G1			AL645922.1
		CDH17			IL1RN			USP24
		ASPH			YIF1A			NOP2
		TM7SF2			PCDH17			ZNF836
		ARPC5			ZNF396			LRFN3
		ABCA8			CDK11B			TNNI3
		SYNGR2			H2AFV			FAM216A
		KDM1A			CYP17A1			PLCB3
		LEF1			PQLC1			APMAP
		CCNL2			ZNF772			RASGRP2
		TRPV2			KANK2			CASC3
		ZFHX4			TMEM123			MRPL54
		KIAA1217			CLSPN			C15orf65
		COL6A2			EPS8L2			RRP9
		ANKS1B			MAP1LC3A			DCTN3
		SCHLAP1			ATP6V1G2			AC003002.2
		VANGL2			TAS2R13			C15orf62
		MAP3K8			SH3BGRL3			STBD1
		TTLL7			DZIP1L			HDAC9
		NAA20			ERVMER34-1			WIPF3
		GSN			LOX			CRY1
		GPRC6A			NLRP1			C12orf29
		TMEM8B			CAT			TCEA2
		WWC1			PTPRM			ARHGAP28
		PLEKHA3			GORASP2			ZNF80
		PLEKHG3			GABRG2			CCDC138
		FRMD6			MADCAM1			WT1
		PLS1			LYZ			NBPF20
		EFNA1			SEMA4F			FES
		ANK2			NUDCD3			RALGAPA2
		SULT1A1			CPS1			SLC27A1
		ZNF516			RABL2B			NPRL3
		VLDLR			ABCA2			CTSS
		SAMD8			BNIP3L			GSTO2
		P4HTM			LCP1			UBE2M
		LGALS3BP			WDR48			LYST
		SAMD9L			PITRM1			INKA2
		LZTS1			TCTEX1D1			ZNF281
		MRPL20			PTGR2			P2RX5
		SCD			MAPK8IP3			APOA5
		YDJC			ETFB			AC015802.6
		PHF19			TUBB4B			SMOX
		HELZ2			XRCC5			PSMB2
		TCTN1			IMP3			GOLGA8A
		PHC2			SNX12			DES
		MBD4			XLOC_057347			ITPKA
		ST3GAL6			CLDN1			RBBP4
		ROBO1			MRPL42			RBM20
		ATN1			FBXO38			PRELID3B
		RUVBL1			UBALD2			B4GALT2
		ADAM9			MUC13			CCDC86
		GPR176			IL1B			BEND7
		MATN3			GABBR2			ALDH1B1
		TNK2			KCND2			KIF2C
		PCNX4			IGF2R			GFM1
		EIF5A2			TMEM107			BABAM1
		DUSP1			FAM57B			NPR3
		PKP4			EXOC7			MT-CO3
		SEZ6L2			TOLLIP			TBKBP1
		CPM			ZFAND2A			AGPAT4
		BCAR1			IDE			TBX1
		TRIM27			TTLL13P			GALM
		P2RY2			CNNM2			ACO1
		GPRC5A			ZC3H15			ITPRIPL1
		ZDHHC19			FAM111B			SLCO1A2
		MRC2			CDC42EP1			LIG4
		MTCH1			PSCA			NSD3
		TTLL2			PIGC			MTERF4
		UACA			AKAP11			ISG20L2
		PPP1R16A			VNN2			GBA
		TMEM169			AMOT			STRAP
		PTER			ASB9			DPY19L2
		NINJ2			CCDC7			PNRC1
		CRLF1			PARP9			COQ3
		PRR15L			AUTS2			UTP14A
		PYCR1			CDA			ERI2
		NKX6-3			HAP1			HPGD
		SEMA7A			OR14J1			DNAJC12
		ATM			BHLHE41			SEMA3B
		KLF12			AMIGO2			FKBP1B
		PASD1			KCNJ8			CXXC5
		ARHGEF18			EDEM3			GLI3
		AC011900.1			IFI27L2			TWNK
		ADAMTS20			PIPOX			MEIS3
		IL17RB			SYNGR1			XLOC_003826
		MCAM			REEP2			TYRO3
		TFF2			TMEM256			PRRC1
		MINDY3			ENPP3			AIMP2
		CDCA7			CAPZB			VPS13D
		DCAF8L2			SATB1			NOMO3
		PPIB			RGPD6			FAF2
		CLMN			KCP			FADS6
		ASRGL1			NXPH2			ALDH3B2
		EDEM2			AP1AR			AGAP2
		TOM1			CKAP4			COASY
		USP53			STEAP1			ZBTB8A
		AATF			OAT			ENKD1
		E2F5			MTFR1			SMIM11B
		UGT1A6			E2F8			AC135050.2
		C2orf76			TMEM130			KARS
		RCAN3			OTUD1			TEF
		DOK6			TBCB			PDCD2
		LYPLA2			MEF2D			CHAC1
		NMT2			NBN			MAST1
		PFKM			REC114			ETF1
		EEF1B2			PNKP			ZNF558
		GART			IQCA1L			LTB4R
		ZNRF2			UGGT1			HSP90AA1
		GCHFR			HMGB3			DYRK1B
		PSG1			MID1IP1			SH2D4A
		CAMK2N1			KCNF1			BTF3L4
		ITPR2			NDUFAF3			FERMT2
		QPCT			LDHD			MLX
		GPAT2			GOLM1			TPD52
		AGXT2			KEL			MCTS1
		PELI1			NGF			WDR81
		H2AFZ			FLVCR1			ZDHHC18
		COX4I2			CEP135			SAP30L
		NUMBL			AP003071.5			FAM183A
		MST1			CLDN4			TSPOAP1
		JAZF1			LIN54			CCDC36
		DYNC2H1			NR1H3			NBEAL2
		GLYCTK			LYSMD4			NIP7
		MTUS1			AADAC			TMEM158
		MFSD1			NMRK1			ZC3H7B
		LRP10			CALML4			UROD
		PRXL2A			TMEM45A			ZNF276
		B3GLCT			WDR54			ZYG11B
		BUB1			ZNF397			ZDHHC8
		PIEZO1			KIAA1958			SIK1B
		POLQ			RFTN1			PNRC2
		ATG16L2			HIST2H4A			STXBP5L
		TCAIM			SFR1			EBF4
		TNFRSF12A			SLC16A12			ZNF597
		ARHGAP23			PIAS3			CSTF2
		SERPIND1			RIC1			FOXL2NB
		WDFY1			TRIM31			SLC28A2
		PPP1R3A			HMGN2P11			S100A4
		AMIGO1			ABCA1			BTC
		PRR11			TSPAN8			MTG2
		PRNP			ACOX1			DENR
		TXNIP			MALRD1			CLIC3
		SKA1			TWF1			WIPF2
		NUDT3			TLR6			SUV39H1
		CRISP3			RNF215			TRIM7
		TRIP13			ADAMTS9			GUCY1A2
		FOXA3			AGPAT3			STXBP6
		HEBP2			KCNH2			KCNAB2
		ASGR1			TBX2			MXI1
		IL6			COIL			EIF4A1
		CPED1			ARF1			RAB3B
		CTGF			ISOC2			SLC16A13
		FBXL2			DHX40			SLC1A4
		USP37			TRH			ANKFY1
		PTAR1			VPS41			C9orf84
		KIF3B			IFT80			PRSS50
		PRICKLE2			MT1M			CMPK1
		SEC31A			ZNF639			TRABD2A
		KANSL1L			CACNG4			CAD
		FP565260.3			MYBL2			INSL4
		C1QL4			NUDT18			MSX1
		LYPD1			SMC4			C19orf48
		ISG15			SMAGP			AIMP1
		CREBL2			ZNF771			SEPT08
		ISY1			C2orf81			SLC27A4
		FAM200B			EPB41L1			PRR15
		SCLY			HOXA3			ERO1A
		ELOC			C1orf21			HSPBP1
		ZNF429			CEP162			CSAD
		ENTPD5			ELOVL7			ABAT
		CNOT9			TIGD1			STK4
		DGKK			LEFTY1			SLC16A3
		SLC7A2			ACTR6			NCBP1
		CLK1			PFN2			ZNF367
		WDR47			FAM149A			SSX1
		VDR			SLC2A8			PRR5L
		AGO1			HIST3H2A			ATP5PB
		INTS11			C4orf19			MRPS27
		SH3RF2			KSR1			TMEM138
		PLCXD1			AP2M1			NOL6
		FOXP4			SLC22A11			TCIRG1
		RTN4			MUC12			SLC36A2
		PTMA			NEMP2			MYL5
		IQCN			PRKAB2			ADSL
		ASGR2			AFF4			UBXN1
		PIK3R4			RAF1			SLC17A2
		IVNS1ABP			MRPS33			FLAD1
		BTBD3			ARL10			TMPPE
		PRKAR2B			RSRP1			LNX2
		FOSL2			SNX4			DSG3
		TBL1X			CCR2			PA2G4
		ADGRD1			MYO1H			FAM189A2
		PCDHA10			SYT15			POLR3H
		CLSTN1			DNLZ			IL16
		HNF1A			LMOD1			HFE
		EDIL3			RGL3			PRPF38A
		INSIG2			BZW1			RNF40
		SMC2			CLDND1			PLLP
		C19orf66			GDAP1			PDK1
		TSPAN15			PCDHB2			BTBD19
		LATS2			B4GALT6			CRK
		MYH14			SARM1			DENND4C
		OSTC			NYNRIN			SMPDL3B
		IFITM3			SGTB			UNC13C
		DSC3			PTGES3L			ZBED2
		TBX4			CCDC134			STAC
		SPDYE2B			CENPS			UNC93B1
		UBE2S			MPP1			FAM114A1
		SAP130			CD2AP			CNP
		TTR			TTC39C			MIF
		DDIT4			CYP7B1			LTC4S
		CACNB4			NUDT14			PSMC3
		MAOB			DMRTA1			UBP1
		NCS1			ZNF217			SUPT6H
		TGFB3			SZRD1			C15orf38-AP3S2
		MRPL3			LHX8			SNRNP40
		IGSF10			BAD			PSME3
		HGD			LINGO1			EPS15L1
		PIMREG			SH3GLB2			CYB561A3
		DMKN			KDM8			CHN1
		CDO1			NOC2L			AC026444.1
		FRMD8			MEGF9			ANXA4
		FAM198B			GABARAPL1			ATP2A2
		HIVEP2			WDR78			CXCL16
		KCNH8			PFKFB3			ZNF845
		MYRF			TRIM69			MARVELD2
		SDCBP			CRYBG3			ZMYM6
		SNX27			HRASLS5			TADA2B
		FOXO4			RRBP1			RASSF6
		SOX5			IL1RAP			LRPAP1
		SFT2D3			CDHR3			C21orf58
		HIBCH			CD46			C2CD6
		UBL3			ICOSLG			ANO6
		SEPSECS			RBM12B			PRMT7
		PSORS1C1			HJV			MDH1B
		DIP2B			CD3D			ZNF358
		COL4A4			PLEKHH2			ERCC2
		PNMA8B			DNAJC18			N4BP3
		C8B			TUBB3			SMCR8
		HOXC12			AC011604.2			RAB8A
		NME7			ADSSL1
		GTF2F1			TP53BP1
		GINS4			AMACR
		PPME1			SMIM19
		TRAPPC1			SLC7A10
		ATP6V1E2			KAT6A
		DAB2IP			GRIA3
		RUSC1			CMTM6
		RAB3D			CHKA
		ACSM2A			PBK
		ERBB3			CPPED1
		SDC1			TXNDC16
		SERPINB1			KMT5C
		FGA			RAPGEF4
		PTPN21			SRP9
		FOS			PDE1A
		IQGAP1			TFG
		PLAG1			TLDC1
		AGPAT2			MGARP
		ENTPD4			CCDC114
		CYP27A1			LMTK2
		TP53INP1			PTGDR2
		TUBB6			FAM151A
		TMCO4			LIMK2
		FOXL2			MRPL44
		CCDC80			ING2
		SPOCK2			ADGRA2
		FGF2			MX2
		PHYHIPL			FGFRL1
		GUCY1B1			KIAA0040
		NTN1			DNAJC6
		ENDOD1			CEP57L1
		CORO1A			GAPVD1
		ADGRL3			INAVA
		SLC20A1			SULT1E1
		ARAP2			UHRF1BP1L
		NR5A2			TBC1D4
		IGF1R			GLUD1
		SPTB			SYT1
		WDR72			MSL2
		SF3B1			MARCH02
		CAV1			STN1
		HPRT1			PTPRS
		ABHD3			MYD88
		PAQR5			PPP1R12B
		THNSL1			DPP3
		SHROOM3			TTLL12
		FIGNL2			AFF2
		CBWD3			TLE1
		MRTFA			NCKAP5
		TMCC1			DENND2C
		PLEC			SCARA5
		PCDHB16			TNFSF4
		IL6ST			TVP23B
		TMEM109			HTR1F
		PRSS23			DGKG
		DCP2			INHBA
		IL22RA1			CPSF1
		CASZ1			METAP1D
		TMEM177			NPEPPS
		ANKRD29			CD80
		PC			XPNPEP1
		HNF4A			MLLT6
		UBE4B			P2RY6
		CTDSP1			RASGRP1
		HIF1A			CCDC191
		DBN1			ZNF23
		COMMD3			KREMEN1
		TRIM71			CHST9
		LRWD1			GSTK1
		SLC26A9			CLCN5
		SMIM14			ZDHHC9
		MAP2			MTURN
		SEMA4G			CEP97
		PANX2			DLK2
		GSTM3			FOXA1
		ZNF280B			ARRDC3
		FLRT2			STX12
		TNRC6C			VNN1
		GDI2			PLCL1
		PKN1			PLA2G15
		SPON2			FNDC5
		XBP1			SERPINB6
		CEBPA			HIST1H2AK
		AFMID			TSHZ3
		BRINP2			SSH1
		MLLT10			RHOB
		MTCL1			GNPNAT1
		BPHL			INTS9
		PHF14			ETHE1
		S100A10			HADH
		TMX1			TMEM173
		PRDX2			DDN
		GCNT4			NOTCH2NLA
		OTOGL			EPHX1
		ARID3B			TNFAIP8
		CD3G			SLC22A25
		TMEM198			LGALS9
		KIF24			ZNF584
		ACTB			CHIC2
		ZSWIM5			ADAT3
		PCDH9			MOB1A
		ZNF626			GPR146
		ACVR2B			STEAP2
		SOCS2			AC134669.1
		WDR5			RCE1
		C11orf24			SH2B3
		RBMS3			BICC1
		CAP2			LDLRAD3
		PSMD1			SEMA3D
		NOL9			SLFN13
		SLC29A2			ADCY6
		MATN2			OGFR
		MPP3			DDC
		FGL1			CAB39
		INSR			TMEM161A
		ORAI2			GABRA4
		CDC123			APOBEC3C
		ACMSD			MAT1A
		GLIPR1			CALM3
		GLRB			RGS9
		AMN			SDHC
		RNF212			TCF3
		TLE6			IRGQ
		TNFAIP2			RAVER2
		AMOTL1			TXNDC11
		RASAL2			AKAP5
		DRAP1			TMEM220
		MMD			EDARADD
		PLCD3			SEPT08
		KLF15			LPAR6
		TTC6			CDH23
		ARHGEF17			FLG
		WSB2			GXYLT1
		ME3			TMEM219
		SOWAHC			RPL13A
		CDV3			TMEM30A
		MFSD4B			PKM
		HIPK2			ETV5
		DAP			LY6E
		ZNF462			GCAT
		GBA3			NCMAP
		UGP2			HNRNPA3
		TMEM150A			ENPP1
		TMEFF1			CCDC150
		TSR1			COX11
		CDNF			ZNF443
		HSD17B12			UBIAD1
		ZFHX3			CCR5
		ORM2			TJP2
		SLC25A12			TMTC4
		HPX			SLC5A2
		ANKRD27			ELP1
		CDC42SE2			MICALL2
		MLXIPL			ACD
		ENC1			LPCAT3
		PNO1			MFSD5
		TIMP2			BCL11A
		CLRN3			F12
		ARSE			CERCAM
		TMEM141			ELL2
		SGCE			EXOSC6
		IL11			ZNF770
		GPRC5B			FREM1
		RLIM			RIPOR2
		SAMD9			DDR1
		KITLG			DCC
		YKT6			GMNC
		GMDS			PDSS2
		CACNA2D4			SNRNP27
		SPARC			PHF10
		TRMT10C			SLC2A9
		IFT57			ETV6
		SERPINC1			XIRP2
		F3			DCP1B
		MAP4K4			ATIC
		FAM208A			NPL
		ALDH3B1			STRN
		PAQR9			TTK
		APOA1			TGFBI
		SEPHS2			OGDHL
		PYGM			GPR39
		PRICKLE1			CYP2J2
		PEG10			SLC22A10
		PRAME			G6PC3
		TRIM59			TM4SF5
		BRD3OS			SLC17A8
		PPP1R18			ABCB8
		FTCD			TPPP2
		CTHRC1			TRIM8
		GPC6			PDGFC
		GSDMD			ANXA11
		DLX1			VHL
		ADGRV1			RPS6KA3
		MFHAS1			C3orf67
		RELN			DNAJC10
		PDIA4			SHISA5
		ACOX2			RNF169
		TFPI2
		MFSD9
		AGMAT
		NOTCH3
		B3GALT1
		QTRT2
		TRIM15
		ESPN
		ATP1B3
		GATM
		PGD
		EPB41L5
		RND1
		POLR3D
		CLCF1
		DHX36
		PHTF2
		TFF3
		WAC
		ADCY9
		IWS1
		SULT1C4
		PTPN13
		SLC22A9
		DAPK1
		TDP2
		DAAM1
		ARHGAP22
		MROH1
		MIB1
		TTC38
		B3GAT3
		SUSD1
		ACSM2B
		C11orf54
		NPTXR
		DPYSL3
		SCN9A
		SLC51A
		TOB1
		CMTM7
		PTGIS
		UBE2J2
		MAMLD1
		KLHL24
		RAB7A
		NADK2
		ITPR3
		BIRC3
		ATP5MC3
		APBA1
		ACTN4
		PLCE1
		TFIP11
		GOLT1A
		MUM1L1
		KPNA7
		CYP26A1
		RTKN2
		MMGT1
		HSPB1
		ARRB2
		AHDC1
		PRADC1
		SLC7A6
		TMEM151A
		CSPG4
		HSD17B2
		NAALAD2
		CYP39A1
		POLK
		UBE2G1
		FRAS1
		GDF15
		C1RL
		TPX2
		HMGCS2
		PRKRA
		TLN1
		MITF
		KIAA0895L
		KIRREL1
		TPRG1L
		NEPRO
		BTN2A1
		CACNA2D1
		SH3BP4
		SP140L
		NDUFS1
		TCF25
		FBXO42
		AES
		AATK
		ZNF852
		CASP6
		CASTOR2
		HOXA1
		MRPL38
		PIKFYVE
		SUSD2
		PCOLCE
		ZNF718
		FADS1
		CXADR
		CSF3R
		PCYT2
		ELOVL5
		B4GALNT1
		TANGO2
		ARHGAP21
		HSD11B2
		ZNF66
		LIMS2
		HNMT
		PCGF3
		ITM2B
		NASP
		SMO
		ACSL3
		UTRN
		CNN1
		MAP3K20
		KPNA2
		A1CF
		GAREM2
		NECTIN2
		TEKT1
		KPNA3
		ANLN
		RHOC
		SSTR2
		PPP3CA
		DLX2
		SLC1A7
		ATP5MC1
		MRPL52
		CFAP206
		C1orf174
		SERPINB9
		LINC01876
		MIB2
		WDR59
		YTHDF1
		GUCY1A1
		DMTN
		LRRC8D
		GATA6
		RASGRF1
		DAPK3
		C3
		EMP2
		GJB1
		ADGRF1
		TMEM98
		SIPA1
		BTN3A1
		RNF217
		UBR3
		DNM1
		UGT2B10
		NPW
		SORT1
		PLIN2
		OTUD3
		YME1L1
		SERPING1
		TPCN1
		PCDH7
		CDH10
		ALCAM
		DENND1A
		ABHD2
		MAFK
		QPRT
		FAM162B
		UBXN4
		ERLIN2
		TMEM151B
		BCAM
		ADAM19
		GUCY2C
		TMEM92
		ZZEF1
		BAMBI
		HHLA2
		C3orf52
		RGL1
		MBD5
		LRRK2
		PHLDA1
		INO80D
		ZNF395
		SUV39H2
		ATAD3B
		TMEM87B
		EZR
		LGI4
		SULT1C2
		TEN1
		SMIM30
		RARB
		PLA2R1
		COG3
		PICALM
		DHX15
		HLF
		ITPRIPL2
		UGT2B4
		WDR12
		PKIB
		HOXD13
		APOBEC3B
		SLAIN1
		TLE2
		GPRC5C
		VWA1
		CPAMD8
		PERP
		CDH24
		FN1
		MTR
		KRT17
		DGKD
		TTC21B
		SERTAD2
		LOXL1
		NT5C3B
		ACVR2A
		HEXIM1
		SULT1A2
		ANKRD52
		FAM83H
		ASTE1
		GAA
		ARHGEF16
		RPL10
		IL1RL2
		PFKL
		AURKB
		FAM189B
		ZC3H6
		PROX1
		NPHP3-ACAD11
		TIAF1
		RRAD
		ARHGAP42
		TMEM212
		EFNA2
		RASSF4
		SLC25A18
		SLC17A9
		S100A3
		CCDC113
		GC
		FTH1
		KCTD10
		TOR1AIP1
		SYTL4
		PAFAH1B3
		ALDH6A1
		CSRP1
		PXN
		SIRT2
		DNAJC11
		PDSS1
		C1orf198
		NGFR
		LARGE2
		ANO9
		NEDD4L
		EGF
		HDGFL3
		CACNA1H
		TMEM82
		FAM3B
		ITGB1
		PARK7
		ABCC2
		DNAJC16
		COL5A2
		CFAP43
		LRBA
		TBC1D8
		FNTB
		ZNF827
		KRT8
		AURKAIP1
		EPHA7
		DSE
		ANTXR1
		CRCP
		CREB3
		HASPIN
		RASSF10
		GPATCH11
		MSANTD3
		F2
		IL13RA1
		SH3BGRL2
		WNT5A
		FDFT1
		LRP5
		REXO1
		MAP1A
		ENTPD2
		CHN2
		RNF150
		TMEM229A
		WNK4
		ITGA6
		CA5A
		RIC8A
		CCND1
		LRRC61
		HNF4G
		IMPA2
		LRCH4
		MSR1
		PSIP1
		TRPM2
		RASSF9
		RRAS
		NET1
		BMP2
		UGT2A3
		CHDH
		PCDH15
		SYT7
		ARHGAP12
		LGALS12
		SCCPDH
		NUDCD2
		GIGYF2
		TNFRSF19
		MRPS9
		PLCXD3
		FMOD
		IRS2
		DENND2A
		ANAPC1
		PTPN14
		PDE4D
		GEMIN4
		EPSTI1
		ITGB8
		PDE3A
		HSD17B7
		TMC6
		NTPCR
		RCN1
		BCAR3
		DHCR7
		TPD52L1
		FGFR4
		KIF9
		MFAP3L
		ACAN
		TGFB1
		TINAGL1
		SLC6A16
		DOCK4
		ARPC1A
		PGLYRP4
		ATP6V1E1
		NTS
		FRMD4A
		ASB1
		C3orf70
		MEP1A
		GLCE
		RNU6-138P
		TMEM53
		S100A16
		PLS3
		DAG1
		PCDHA7
		WWOX
		TIMP1
		GTSE1
		KLF9
		TSPAN2
		RUNDC1
		KNOP1
		PWWP2A
		RCC1
		CALM2
		LFNG
		BROX
		HUNK
		GNA13
		ZBTB4
		GPT
		XLOC_037957
		TRMT11
		WWP1
		FILIP1
		COL8A1
		CREB3L4
		COLEC12
		CARD16
		HABP2
		DLL4
		CREM
		SMARCA1
		EPCAM
		WEE1
		SSR4
		ZBTB24
		PLXND1
		GREB1L
		SMAP1
		TEAD4
		ZNF862
		BBX
		FN3K
		DTX4
		EFEMP1
		RERE
		BIN1
		ALS2
		ECT2
		OLFM2
		MMP11
		EEF1A2
		DUSP23
		BEST3
		HRNR
		ABCC9
		TRIP6
		EI24
		GREM2
		NPAS2
		HDDC2
		INPP5F
		INPP5K
		VASH2
		IHH
		DIAPH3
		CTR9
		VIL1
		GGT1
		CNN2
		ASNA1
		COL4A2
		KDM5B
		PPP1R13L
		LUM
		C1S
		UBASH3B
		KPNA4
		H3F3A
		MRPS10
		CGNL1
		PPIL3
		ANKUB1
		EFNA5
		FCGRT
		CCS
		NXN
		ZNF555
		IGF2BP2
		CCR6
		CRABP2
		CNTLN
		MYL12B
		ASL
		SLC2A14
		PARP12
		ALG10B
		ZNF365
		CMSS1
		SLC22A23
		ANGPTL4
		PLCH1
		ACOT13
		VKORC1L1
		RIPOR1
		PRAG1
		ZNF493
		HDAC4
		CTNNBIP1
		CYP2S1
		PLCB4
		ATP9A
		HSD17B3
		HOXA2
		DKK3
		TMEM70
		JAML
		C1orf50
		GTF2A2
		STIM2
		PLAT
		LVRN
		SLC22A7
		RASL12
		NIPSNAP2
		ADAMTS15
		TMED8
		MEX3A
		MYLK
		PGAP1
		FSCN1
		SH3BP5
		CSGALNACT1
		APOH
		SAMD11
		LCN10
		TSC22D2
		TYW5
		HSPA14
		SLC37A2
		DCBLD1
		P3H2
		VPS37A
		BAZ2B
		SLC38A3
		POU6F2
		CLSTN3
		GCOM1
		CEP55
		F13B
		TAX1BP3
		AKAP12
		SFI1
		SLC25A27
		SLC22A31
		ATF2
		AP1B1
		TNKS1BP1
		PLSCR1
		PHACTR2
		MGST2
		LAD1
		APOD
		MAPK8
		RBBP8
		WNT11
		STARD4
		GPR35
		F2R
		PID1
		KLB
		JADE2
		VAMP5
		TUBA1C
		PIK3R2
		NSUN6
		AFDN
		SYTL2
		BMP1
		SMPD3
		AKR1B1
		SRD5A3
		GRID2
		UXS1
		HSPE1
		MYCN
		RSBN1
		C2
		RALGPS2
		ARPC1B
		C2CD2L
		GSDMB
		NID2
		PLA2G7
		KRT18
		MFAP2
		KCMF1
		GGCX
		FZD8
		PLPPR1
		MPP5
		TNFRSF14
		RAB34
		SMIM6
		MT-ND5
		TST
		SLC35D1
		RNF24
		JMJD4
		CHCHD10
		HHLA1
		SBK1
		SETD1B
		NR0B2
		SSR1
		TFAP2A
		LRRC8B
		MAPRE2
		RAB11FIP1
		CLIP4
		TFPI
		TDRD6
		ABCA9
		SMTN
		ESCO2
		SEC62
		CYB5R2
		KRT19
		ENO1
		SBDS
		FLRT3
		MB21D2
		COL4A1
		ISOC1
		RNASE1
		SLC25A10
		ADAMTS3
		SLC39A8
		GLS
		IL4R
		CCDC69
		ICA1
		RAPGEF2
		NAV3
		SPAG1
		Z84488.2
		TM4SF1
		EMILIN2
		GDE1
		ZNF438
		LOXL4
		LAMB2
		FNTA
		KIAA1211
		SUCO
		MCUR1
		ZNF512B
		AKR1C1
		SPSB4
		BAG4
		PPIP5K2
		CHURC1-FNTB
		FAM53B
		SLC7A1
		ATXN1
		SSPN
		APH1B
		ADAM17
		F5
		TPM2
		RPL37A
		NDRG4
		NCOA2
		SLC35F2
		CFLAR
		LZIC
		TRAK1
		AGPAT5
		ADM
		FGD3
		PREPL
		RHPN2
		ABCB6
		ANKRD30A
		DLC1
		PPIC
		SPRY4
		TRPV3
		IFIH1
		KCNH7
		IDH1
[truncated: 830 more rows]
